# Supplementary material for: Glyceraldehyde-3-phosphate dehydrogenase Gh_GAPDH9 is associated with drought resistance in Gossypium hirsutum
Source: PeerJ. 2023 Nov 23;11:e16445. doi: 10.7717/peerj.16445 (PMC10676720; doi:10.7717/peerj.16445)
Supplement: Supplemental Information 2 [file peerj-11-16445-s002.xlsx]

## Sheet: Figure 8
Figure 8-A
	Acala1517-08			Xinluzhong 36
0h	1	1	1	1	1	1
0.5h	1.26065	1.22816	1.27002	0.0097139	0.00946638	0.00849559
1h	1.35856	1.34705	1.40219	0.660721	0.638891	0.582173
3h	1.4515	1.31297	1.72602	0.0032953	0.00403137	0.00291982
6h	0.299783	0.336429	0.37121	0.178225	0.267617	0.177711
12h	0.108208	0.112931	0.128885	0.124751	0.124816	0.133305
24h	0.15469	0.204838	0.338939	0.294714	0.275824	0.23785
	Tashigan 7 hao			Xinluzao 26
0h	1	1	1	1	1	1
0.5h	3.03336	3.80454	3.42455	0.0548965	0.052352	0.0481059
1h	3.46825	3.53206	3.63919	0.338968	0.312706	0.322855
3h	4.61865	4.50168	4.50405	0.17316	0.173317	0.180659
6h	0.469015	0.37557	0.430512	0.207504	0.191473	0.184971
12h	0.532	0.512435	0.414251	0.138326	0.0996642	0.104829
24h	0.229632	0.182161	0.293699	0.174479	0.141419	0.186889
Figure 8-B
Xinluzhong 36		0 h			3 h
	Leaf	1	1	1	0.0032953	0.00403137	0.00291982
	Stem	0.0118207	0.0157894	0.0269864	0.0271512	0.0180683	0.0205013
	Root	0.000126807	0.000177079	0.000138266	0.000166021	0.00013705	0.000131997
Acala1517-08		0 h			3 h
	Leaf	1	1	1	1.4515	1.31297	1.72602
	Stem	0.0803085	0.0391593	0.0428013	0.0305606	0.0904193	0.104178
	Root	0.000589833	0.000165886	0.000319382	0.00207796	0.000453116	0.000487782
Xinluzao 26		0 h			3 h
	Leaf	1	1	1	0.531596	0.433167	0.765867
	Stem	0.0143907	0.0174676	0.0176064	0.0347423	0.0215821	0.057871
	Root	0.000637638	0.000299684	0.000616314	0.000888058	0.00122298	0.000624345
Tashigan 7 hao		0 h			3 h
	Leaf	1	1	1	6.11865	6.50168	7.00405
	Stem	0.63566	0.745848	0.626714	0.370451	0.32431	0.490474
	Root	0.00190567	0.00213215	0.00219281	0.00267902	0.00358701	0.00407634

## Sheet: Figure 9
Figure 9-B	VIGS	pTRV2			pTRV2-GhGAPDH9-1			pTRV2-GhGAPDH9-2			pTRV2-GhGAPDH9-3
		1	1	1	0.085369	0.224551	0.234872	0.2742	0.250289	0.232412	0.162887	0.150964	0.243778
		WT			OE-GhGAPDH9-1			OE-GhGAPDH9-2			OE-GhGAPDH9-3
Figure 8-E	OE	1	1	1	6.56932	7.03165	5.97357	5.2742	4.25029	5.23241	6.16289	5.15096	4.24378
Figure 8-D	MDA	pTRV2			pTRV2-GhGAPDH9
	Control	12.4953	13.6065	13.9769	14.9881	14.4116	14.507
	Drought	15.3743	14.3143	13.9129	21.151	22.548	23.3475
	Pro	pTRV2			pTRV2-GhGAPDH9
	Control	596.859	662.304	591.623	740.838	549.738	617.801
	Drought	1814.14	1874.35	1845.55	1567.02	1461.26	1429.84
	Chl	pTRV2			pTRV2-GhGAPDH9
	Control	1.74711	1.86422	1.88562	1.61231	1.93903	1.96529
	Drought	1.38229	1.41901	1.42628	1.18907	1.10213	1.19608
	Chla	pTRV2			pTRV2-GhGAPDH9
	Control	1.2921	1.38017	1.39667	1.17606	1.4187	1.43595
	Drought	0.971906	1.00568	1.01025	0.860581	0.949172	0.943076
	Chlb	pTRV2			pTRV2-GhGAPDH9
	Control	0.455011	0.48405	0.488952	0.436246	0.520329	0.52934
	Drought	0.410388	0.413328	0.416036	0.328493	0.352956	0.353003
